# Supplementary material for: Penile Cancer Profile in a Central European Context: Clinical Characteristics, Prognosis, and Outcomes—Insights from a Polish Tertiary Medical Center
Source: Cancers (Basel). 2025 Jun 25;17(13):2140. doi: 10.3390/cancers17132140 (PMC12248994; doi:10.3390/cancers17132140)
Supplement: Supplementary file 1 [file cancers-17-02140-s001.zip]

Archive with 1 entries (1 files):
- cancers-3615893-supplementary.pdf
